# Supplementary material for: Sub-Chronic Effects of Slight PAH- and PCB-Contaminated Mesocosms in Paracentrotus lividus Lmk: A Multi-Endpoint Approach and De Novo Transcriptomic
Source: Int J Mol Sci. 2021 Jun 22;22(13):6674. doi: 10.3390/ijms22136674 (PMC8268688; doi:10.3390/ijms22136674)
Supplement: Supplementary file 1 [file ijms-22-06674-s001.zip]

Archive with 1 entries (1 files):
- ijms-1243960-supplementary.pdf
